# Supplementary material for: Advances in Periodontal Diagnostics: Application of MultiModal Language Models in Visual Interpretation of Panoramic Radiographs
Source: Diagnostics (Basel). 2025 Jul 23;15(15):1851. doi: 10.3390/diagnostics15151851 (PMC12345756; doi:10.3390/diagnostics15151851)
Supplement: Supplementary file 1 [file diagnostics-15-01851-s001.zip]

Archive with 1 entries (1 files):
- ChatGPT_Reports.zip
